# Supplementary material for: Detection of MDM2 amplification by shallow whole genome sequencing of cell-free DNA of patients with dedifferentiated liposarcoma
Source: PLoS One. 2022 Jan 5;17(1):e0262272. doi: 10.1371/journal.pone.0262272 (PMC8730389; doi:10.1371/journal.pone.0262272)
Supplement: S1 Table — (XLSX) [file pone.0262272.s001.xlsx]

## Sheet: Sheet1
S1 Table
Summary statistics of shallow whole genome sequencing of plasma cell-free DNA.
		Number of reads		Estimated genome-wide coverage
	Sample ID	Total	Deduplicated reads	Total Reads	Deduplicated reads
1	DDLPS_1a	16050325	14884565	0.184359	0.170969
2	DDLPS_1b	12339024	9841251	0.14173	0.11304
3	DDLPS_1c	15650080	13923607	0.179762	0.159931
4	DDLPS_2	8137143	7695922	0.0934658	0.0883978
5	DDLPS_3a	21866665	19116984	0.251167	0.219584
6	DDLPS_3b	51525632	41786491	0.59184	0.479973
7	WDLPS_1a	20205541	17709808	0.232087	0.20342
8	WDLPS_1b	22748500	20271655	0.261296	0.232847
9	WDLPS_1c	26641787	23637717	0.306016	0.27151
10	WDLPS_1d	20458380	18301988	0.234991	0.210222
11	Pleomorphic LPS	14725926	13868790	0.169147	0.159301
12	LP	12594601	10119329	0.144666	0.116234
13	UPS	41945253	34465892	0.481796	0.395886
14	LMS1-C1	15419493	14613810	0.177113	0.167859
15	LMS1-C3	15353648	14583947	0.176357	0.167516
16	LMS2-C1	11482150	10899515	0.131888	0.125195
17	LMS2-C2	13027066	12328959	0.149633	0.141614
18	LMS2-C3	12646411	11996093	0.145261	0.137791
19	LMS3-C1	12855465	12176480	0.147662	0.139863
20	LMS3-C2	13667361	12999209	0.156988	0.149313
21	LMS3-C3	13507706	12874433	0.155154	0.14788
22	LMS3-C4	11503175	10922712	0.132129	0.125462
23	LMS3-C5	13901097	13256836	0.159672	0.152272
24	LMS4-C1	13427502	12696533	0.154233	0.145836
25	LMS4-C2	13613087	12812855	0.156364	0.147172
26	LMS4-C3	12456774	11752933	0.143082	0.134998
27	LMS4-C4	11936359	11191765	0.137105	0.128552
28	LMS4-C5	13052922	12312823	0.14993	0.141429
29	LMS4-C6	13518588	12728639	0.155279	0.146205
30	LMS5-C1	11486016	10939225	0.131932	0.125651
31	LMS5-C2	11890906	11329241	0.136583	0.130131
32	LMS5-C3	14328258	13605054	0.164579	0.156272
33	LMS5-C4	13762108	13057266	0.158076	0.14998
34	LMS5-C5	14020570	13337146	0.161045	0.153195
35	LMS6-C1	14806239	14060015	0.170069	0.161498
36	LMS6-C2	12475950	11787267	0.143303	0.135392
37	LMS7-C1	18651634	17805125	0.214239	0.204515
38	LMS7-C2	17399325	16590869	0.199854	0.190568
39	LMS7-C3	16106848	15369137	0.185008	0.176535
40	LMS7-C4	12470753	11893441	0.143243	0.136612
41	LMS8	11891524	9437633	0.13659	0.108404
